# Supplementary material for: Effects of Sodium Hexametaphosphate and Fluoride on the pH and Inorganic Components of Streptococcus mutans and Candida albicans Biofilm after Sucrose Exposure
Source: Antibiotics (Basel). 2022 Aug 3;11(8):1044. doi: 10.3390/antibiotics11081044 (PMC9405115; doi:10.3390/antibiotics11081044)
Supplement: Supplementary file 1 [file antibiotics-11-01044-s001.zip]

Archive with 1 entries (1 files):
- antibiotics-1811843-supplementary.pdf
